# Supplementary material for: Bilayer Hydrogel Composed of Elastin-Mimetic Polypeptides as a Bio-Actuator with Bidirectional and Reversible Bending Behaviors
Source: Molecules. 2023 Jul 7;28(13):5274. doi: 10.3390/molecules28135274 (PMC10343461; doi:10.3390/molecules28135274)
Supplement: Supplementary file 1 [file molecules-28-05274-s001.zip]

Archive with 1 entries (1 files):
- molecules-2480541-supplementary.pdf
